# Supplementary material for: The prevalence of respectful maternity care during childbirth and its determinants in Ethiopia: A systematic review and meta-analysis
Source: PLoS One. 2022 Nov 23;17(11):e0277889. doi: 10.1371/journal.pone.0277889 (PMC9683616; doi:10.1371/journal.pone.0277889)
Supplement: S4 File — (XLSX) [file pone.0277889.s004.xlsx]

## Sheet: Day time delivery
Authorname, year of publication	AOR	lci	uci
Amsalu et al., 2022	2.59	1.26	5.33
Yalew et al., 2022	2.23	1.3	3.82
Bulto et al., 2020	5.56	3.47	8.91
Yosef et al., 2020	2.46	1.35	4.48
Wubetu et al., 2020	2.48	1.55	3.99

## Sheet: Healthcenter
Authorname, year of publication	AOR	lci	uci
Amsalu et al., 2022	3.03	1.39	6.65
Yalew et al., 2022	3.22	1.61	6.46
Bulto et al., 2020	5.44	2.93	10.08

## Sheet: planned preg
Authorname, year of publication	aor	lci	uci
Yismaw et al., 2022	3.57	1.49	8.33
Adane et al., 2021	9.9	3.48	18.16
Bante et al., 2020	3	1.24	7.34
Bulto et al., 2020	5.56	2.56	12.11

## Sheet: ANC
Authorname, year of publication	AOR	lci	uci
Bante et al., 2020	1.8	1.1	3.2
Yosef et al., 2020	3.09	1.68	5.72
Wubetu et al., 2020	2.54	1.6	4.01
Bulto et al., 2020	4.42	2.15	9.11

## Sheet: Formal education
Authorname, year of publication	AOR	lci	uci
Yalew et al., 2022	2.87	1.18	7.01
Cafo et al., 2021	3.12	1.41	10
Wubetu et al., 2020	3.59	1.53	8.42
Adane et al., 2021	8.3	3.85	17.47

## Sheet: crc provider
Authorname, year of publication	AOR	lci	uci
Amsalu et al., 2022	4.54	1.63	12.66
Yismaw et al., 2022	7.69	4	16.66
Bulto et al., 2020	2.23	1.3	3.82

## Sheet: obstetric complication
Authorname, year of publication	AOR	lci	uci
Abdo et al., 2021	0.48	0.29	0.87
Bante et al., 2020	0.43	0.21	0.884
Wassihun and Zeleke, 2018	0.42	0.22	0.78
Yalew et al., 2022	0.503	0.27	0.94
